# Supplementary material for: Higher Accumulation of Visceral Adipose Tissue Is an Independent Risk Factor for Hepatocellular Carcinoma among Viral Hepatitis Patients with Non-Cirrhotic Livers
Source: Cancers (Basel). 2021 Nov 28;13(23):5980. doi: 10.3390/cancers13235980 (PMC8657094; doi:10.3390/cancers13235980)
Supplement: Supplementary file 1 [file cancers-13-05980-s001.zip]

Archive with 1 entries (1 files):
- cancers-1475412-supplementary.pdf
